# Supplementary material for: Greenhouse gas emissions from ditches in oil palm plantations on tropical peatlands in Malaysia
Source: Sci Rep. 2025 Oct 23;15:37126. doi: 10.1038/s41598-025-21094-3 (PMC12550050; doi:10.1038/s41598-025-21094-3)
Supplement: Supplementary file 1 — Supplementary Material 1 [file 41598_2025_21094_MOESM1_ESM.xlsx]

## Sheet: betong_gwp_calculations_03.02.2
ID	rotation	co2_g_m2_d	ch4_total_g_d	ch4_diffusive_g_d	ch4_ebullitive_g_d	n2o_g_m2_d	ph	orp	water_temp_c	o2_conc	conductivity_us_cm	wtd_cm
BC23_1	first	18.8494	0.0149341	0.0149341	0	-0.147196	3.6	360.6	30.1	1	87.3	47
BC23_2	first	20.2945	0.0252357	0.0252357	0	-0.267208	3.6	356	30.7	0.9	89.1	51
BC23_3	first	18.7988	0.0258453	0.0258453	0	-0.0753703	3.59	355	30.7	1	88.9	63
BC23_6	first	17.0967	0.0411789	0.0411789	0	0.117335	3.72	255.5	30.4	0.18	81.3	78
BC24_1	first	20.6457	0.338826	0.181136	0.157704	0.15157	3.65	271.8	28.5	0.21	84.8	51
BC24_2	first	22.9898	0.237372	0.184219	0.053163	0.0465267	3.64	271.2	28.6	0.22	86.1	40
BC24_3	first	21.0824	0.277752	0.195278	0.0824712	-0.116468	3.64	282	28.7	0.17	86	40
BC24_6	first	17.0283	0.311316	0.222746	0.0885648	-0.244209	3.61	399.6	32.1	3.4	88.1	50
BD23_1	first	42.7533	0.77413	0.667948	0.106188	-0.840347	3.92	175.6	29.3	0.4	60.8	40
BD23_10	first	19.7909	0.159183	0.122435	0.0367539	-0.141767	3.59	329.9	30	0.6	88.8	59
BD23_11	first	21.6659	0.176519	0.141862	0.0346568	-0.247715	3.62	341.1	30.5	1	89.2	56
BD23_12	first	22.2235	1.04771	0.209669	0.838039	-0.130418	3.64	290.5	30.5	0.5	87.1	57
BD23_13	first	29.4256	0.607731	0.588142	0.0195983	0.106363	3.64	286.6	30.6	0.5	88.1	55
BD23_15	first	12.1764	0.0477896	0.0477896	0	-0.178566	3.65	405.9	31.8	5.2	89.9	47
BD23_16	first	12.8826	0.634978	0.106743	0.528243	0.23942	3.64	423.6	31.5	5.8	90	61
BD23_17	first	14.7002	0.194628	0.0660345	0.128599	0.518505	3.59	390.3	30.7	2.3	88.8	50
BD23_18	first	13.4874	0.341342	0.151691	0.189651	0.104855	3.6	405.2	32.3	4.2	89.6	66
BD23_19	first	13.2908	0.4226	0.130411	0.292184	0.125743	3.54	404.5	31.5	3.2	87.2	71
BD23_2	first	37.1066	0.193246	0.193246	0	-0.606318	3.84	203.2	29.3	0.3	68.4	45
BD23_20	first	11.3904	1.55244	0.0554508	1.497	-0.104666	3.58	406.1	32.3	4	88	69
BD23_22	first	9.0596	0.17045	0.0508405	0.119615	0.144783	3.61	394.3	32.7	3.7	88.2	58
BD23_23	first	10.8301	0.925074	0.107465	0.81762	0.149572	3.6	383	32	3.1	89.4	30
BD23_24	first	12.3744	0.140258	0.046562	0.0936935	0.230485	3.61	401.5	32.9	4.5	89.2	62
BD23_25	first	12.0757	0.0990075	0.0340914	0.0649147	0.188595	3.6	410.3	32.8	4.5	91	73
BD23_26	first	10.2326	0.269637	0.0896873	0.179947	0.325951	3.59	397.9	31.9	3.5	90.1	77
BD23_27	first	9.73086	0.298239	0.0731718	0.225055	0.43616	3.59	395.9	31.9	2.8	90.1	74
BD23_28	first	4.39088	0.0284097	0.0216318	0.00677888	0.597722	3.59	417.9	33.1	6.1	92	35
BD23_3	first	34.0149	0.597625	0.496337	0.101295	-0.375343	3.79	205.9	29.2	0.4	69.4	59
BD23_4	first	26.002	0.0451851	0.0451851	0	-0.314037	3.67	254.6	29.3	0.2	77.7	67
BD23_5	first	25.3642	0.588847	0.0837513	0.505087	-0.173212	3.69	263.2	29.7	0.5	77.3	59
BD23_6	first	18.949	1.27276	0.0776978	1.19506	-0.179923	3.7	305.3	29.8	0.8	80.3	68
BD23_7	first	17.9995	0.00716083	0.00716083	0	0.241909	3.63	346	30.5	0.9	84.3	45
BD23_8	first	18.7817	0.324905	0.0551605	0.269734	-0.195571	3.58	353.6	30.8	1.1	88.9	64
BD23_9	first	19.3971	0.125164	0.0393887	0.0857752	-0.0557642	3.58	329.3	29.9	0.5	88.3	70
BD24_1	first	26.3673	2.66153	0.0909979	2.57057	0.165432	3.78	245	28.1	0.4	71.1	30
BD24_10	first	17.2381	0.66463	0.110134	0.554508	-0.289227	3.54	333.2	28.6	0.58	85.7	49
BD24_11	first	17.5426	0.285811	0.129715	0.156101	-0.113338	3.55	346.3	28.6	0.87	85.5	38
BD24_12	first	18.1146	0.18173	0.18173	0	-0.0459612	3.58	338.7	28.7	0.98	83.8	38
BD24_13	first	20.2341	0.529985	0.416268	0.113713	-0.111604	3.59	310.2	28.7	0.65	82.5	39
BD24_14	first	24.0746	0.566107	0.504272	0.0618375	-0.278972	3.63	269.4	28.7	0.38	79	59
BD24_15	first	11.9852	0.00632254	0.00632254	0	-0.22511	3.58	367.1	29.6	1.99	89	71
BD24_16	first	10.6465	0.0109214	0.0109214	0	-0.188972	3.57	357	29.3	1.27	88.1	55
BD24_17	first	6.56503	0.00620255	0.00620255	0	0.0749933	3.59	352.3	29.9	1.25	88.5	49
BD24_18	first	6.97477	0.00577912	0.00577912	0	-0.193422	3.6	334.8	29.6	0.69	87.2	70
BD24_19	first	12.4162	0.0119943	0.0119943	0	-0.130003	3.61	309.2	29.3	0.42	85.9	63
BD24_2	first	19.8737	0.193246	0.193246	0	-0.30872	3.63	306.6	28.2	0.63	82.5	41
BD24_20	first	5.67446	0.260624	0.260624	0	-0.0800079	3.63	305.7	29.9	0.42	85.5	64
BD24_23	first	12.2251	0.345158	0.345158	0	-0.0283911	3.61	364.7	30.7	1.53	88.8	60
BD24_24	first	4.86106	0.00472408	0.00472408	0	-0.118541	3.57	379	30.9	2.03	91.7	59
BD24_25	first	5.04312	0.00449736	0.00449736	0	0.480424	3.56	381	30.9	2	92.5	71
BD24_3	first	19.5153	0.41396	0.246869	0.167091	-0.218457	3.62	333	28.5	0.68	83.8	46
BD24_4	first	19.0113	0.195319	0.108791	0.0865299	-0.146857	3.6	329.9	28.5	0.9	86.5	41
BD24_5	first	17.0823	0.123864	0.086765	0.0370995	0.0341598	3.58	363.7	28.6	1.62	88.6	49
BD24_6	first	15.4984	0.408485	0.221668	0.186818	0.221209	3.56	382.6	28.6	2.22	89.9	41
BD24_7	first	14.3589	0.0755827	0.0755827	0	0.37704	3.55	425.2	28.6	4.31	91.2	40
BD24_8	first	16.6912	0.0352332	0.0352332	0	-0.0149685	3.6	340	28.7	0.6	87.7	42
BD24_9	first	15.6258	0.0569369	0.0569369	0	-0.0829111	3.59	345.8	28.8	0.72	87.7	47
DFC_1	second	9.43932	0.0200089	0.0200089	0	-0.142317	3.77	246.1	28.8	0.36	83.8	45
DFC_2	second	16.6615	0.745722	0.0542426	0.69149	-0.312613	3.78	236.4	28.8	0.4	83.8	36
DFC_5	second	10.7951	0.0170671	0.0170671	0	0.0279952	3.73	280.6	29.8	0.61	81.2	34
DFD_1	second	37.4312	2.43178	0.0125226	2.4192	-0.753477	4.07	180.2	27.5	0.76	73.7	34
DFD_10	second	24.7276	0.522063	0.488637	0.0334264	0.0124099	3.69	316	28.8	0.31	89.8	49
DFD_11	second	19.5795	0.048872	0.0264799	0.0223921	-0.116777	3.7	275.7	28.9	0.21	90.3	60
DFD_12	second	16.3392	0.391745	0.0338301	0.357917	-0.232811	3.72	258.3	28.9	0.21	89.4	47
DFD_13	second	18.8824	0.563909	0.108962	0.454948	-0.22074	3.79	237.3	28.6	0.23	86.8	47
DFD_14	second	38.9257	2.8324	0.0112862	2.82106	-0.70738	4.04	156	28.3	0.92	76.4	40
DFD_15	second	7.40961	0.0120511	0.0120511	0	-0.0895503	3.7	317.6	27.9	1.01	74.1	28
DFD_16	second	14.0377	0.68632	0.199135	0.487185	-0.150412	3.65	334.4	28.5	2.22	84.4	46
DFD_17	second	20.3872	0.82398	0.0250187	0.798958	-0.233235	3.64	326.9	28.9	1.32	84	55
DFD_18	second	15.6136	0.00568664	0.00568664	0	0.0244299	3.65	306.2	28.9	0.45	82.4	57
DFD_19	second	7.66275	0.00390404	0.00390404	0	-0.139798	3.65	308.5	29.2	0.91	81.3	33
DFD_2	second	31.903	0.759891	0.599257	0.160635	-0.333077	3.86	219.6	28	0.33	87.4	56
DFD_20	second	11.3402	0.00386948	0.00386948	0	-0.128619	3.65	306	29.2	0.53	82.1	67
DFD_21	second	6.26551	1.41447	0.0139968	1.40051	-0.450636	3.67	312.6	29.1	0.86	81.4	58
DFD_22	second	4.13735	0.0046392	0.0046392	0	-0.160271	3.69	316.7	29.3	2.06	80.4	55
DFD_23	second	2.23752	0.00653405	0.00653405	0	-0.136906	3.65	366.1	28.7	4.05	77.1	50
DFD_25	second	5.70791	0.0700448	0.0242915	0.0457533	-0.161649	3.63	319.9	28.7	1.49	77	46
DFD_26	second	6.88127	0.0230543	0.0230543	0	0.107379	3.64	311.5	28.6	1.4	72.3	48
DFD_27	second	3.42612	0.00471633	0.00471633	0	-0.22294	3.61	330.4	28.6	1.59	79.2	51
DFD_3	second	24.8184	0.0352194	0.0352194	0	-0.304422	3.77	274.1	28.4	0.41	90.7	53
DFD_4	second	19.64	0.0310335	0.0172302	0.0138034	-0.104575	3.74	310.4	28.5	0.46	90.9	26
DFD_5	second	24.6504	0.530551	0.278885	0.251666	-0.239607	3.73	248.9	28.4	0.3	89.5	45
DFD_6	second	23.1186	0.0758163	0.0758163	0	-0.273411	3.71	269.9	28.4	0.39	90.3	44
DFD_7	second	21.8252	0.067891	0.067891	0	-0.163568	3.71	275.7	28.4	0.21	90.5	50
DFD_8	second	26.9287	0.0223368	0.0223368	0	-0.107677	3.7	298.9	28.6	0.32	89.5	39
DFD_9	second	25.1658	0.112899	0.0714977	0.0414015	-0.115163	3.69	318.7	28.7	0.41	90.1	53
1st rotation		g_co2_c_m2_d	ch4_total_g_d	ch4_diffusive_g_d	ch4_ebullitive_g_d	n2o_m2_d	ph	orp	water_temp_c	o2_conc	conductivity_us_cm	wtd_cm
median		17.0967	0.194628	0.086765	0.0618375	-0.0829111	3.6	346	29.9	0.9	88	55
average		17.0965	0.339757	0.135343	0.204415	-0.0331721	3.62193	338.479	30.1158	1.66351	85.7263	54.3684
min		4.39088	0.00449736	0.00449736	0	-0.840347	3.54	175.6	28.1	0.17	60.8	30
max		42.7533	2.66153	0.667948	2.57057	0.597722	3.92	425.2	33.1	6.1	92.5	78
2nd rotation
median		16.6615	0.067891	0.0230543	0.0138034	-0.160271	3.7	306	28.7	0.46	83.8	47
average		17.1013	0.423051	0.0782092	0.34484	-0.201014	3.72517	284.814	28.669	0.852759	83.7862	46.6207
min		2.23752	0.00386948	0.00386948	0	-0.753477	3.61	156	27.5	0.21	72.3	26
max		38.9257	2.8324	0.599257	2.82106	0.107379	4.07	366.1	29.8	4.05	90.9	67
Both rotations
median		17.0895	0.179124	0.0561939	0.0369267	-0.12358	3.63	323.4	29.2	0.83	87.25	50
average		17.0981	0.367844	0.116077	0.251768	-0.0897701	3.65674	320.383	29.6279	1.39012	85.0721	51.7558
min		2.23752	0.00386948	0.00386948	0	-0.840347	3.54	156	27.5	0.17	60.8	26
max		42.7533	2.8324	0.667948	2.82106	0.597722	4.07	425.2	33.1	6.1	92.5	78
